# Supplementary material for: 5α-reductase 1 mRNA levels are positively correlated with TRAMP mouse prostate most severe lesion scores
Source: PLoS One. 2017 May 11;12(5):e0175874. doi: 10.1371/journal.pone.0175874 (PMC5426600; doi:10.1371/journal.pone.0175874)
Supplement: S1 File — (XLSX) [file pone.0175874.s001.xlsx]

## Sheet: Genitourinary weight
Genitourinary weights in 8, 12, 16 and 20 week old mice
	8 weeks			12 weeks			16 weeks			20 weeks
	Mice ID	GU weight (g)		Mice ID	GU weight (g)		Mice ID	GU weight (g)		Mice ID	GU weight (g)
	288	0.256		273	0.4119		259	0.2106		245	7.5367
	290	0.3046		275	0.3352		261	0.5924		246	0.3294
	292	0.2872		277	0.3826		262	0.9944		247	5.5865
	294	0.3082		279	0.3445		263	0.6502		249	9.0121
	296	0.3329		281	0.4647		265	0.5766		251	0.8538
				283	0.3407		267	0.5798		252	0.6386
				285	0.365		272	0.6		253	2.0847
				287	0.3664		227	0.8533		254	10.4555
							241	0.5144		255	0.4976
										257	2.6122
										201	0.2479
										217	6.7158

## Sheet: Raw and adjusted severe lesion
Raw and adjusted mean most severe lesion scores for the anterior, dorsal, lateral, and ventral prostate lobes
	1st reading					2nd reading					1st reading					2nd reading					1st reading					2nd reading					1st reading					2nd reading
	8 weeks					8 weeks					12 weeks					12 weeks					16 weeks					16 weeks					20 weeks					20 weeks
	Mouse ID	Lobe	Raw	Adjusted		Mouse ID	Lobe	Raw	Adjusted		Mouse ID	Lobe	Raw	Adjusted		Mouse ID	Lobe	Raw	Adjusted		Mouse ID	Lobe	Raw	Adjusted		Mouse ID	Lobe	Raw	Adjusted		Mouse ID	Lobe	Raw	Adjusted		Mouse ID	Lobe	Raw	Adjusted
	288	anterior	1	2		288	anterior	1	2		273	anterior	2	4		273	anterior	3	7		259	anterior	1	2		259	anterior	1	2		245	anterior	7	21		245	anterior	7	21
		dorsal	3	7			dorsal	2	5			dorsal	3	7			dorsal	3	8			dorsal	3	7			dorsal	3	8			dorsal	7	20			dorsal	7	21
		ventral	2	5			ventral	2	6			ventral	2	4			ventral	2	5			ventral	2	6			ventral	2	5			ventral	7	21			ventral	7	21
		lateral	2	5			lateral	2	4			lateral	2	6			lateral	2	5			lateral	2	6			lateral	3	7			lateral	7	21			lateral	7	21
	290	anterior	2	2		290	anterior	3	7		275	anterior	3	7		275	anterior	3	7		261	anterior	2	5		261	anterior	3	7		246	anterior	1	2		246	anterior	3	7
		dorsal	2	5			dorsal	2	5			dorsal	3	7			dorsal	3	7			dorsal	2	5			dorsal	3	7			dorsal	2	5			dorsal	2	5
		ventral	1	2			ventral	1	2			ventral	1	2			ventral	2	5			ventral	2	2			ventral	3	7			ventral	2	5			ventral	2	6
		lateral	2	5			lateral	1	1			lateral	2	6			lateral	3	7			lateral	3	7			lateral	3	7			lateral	1	2			lateral	1	1
	292	anterior	1	2		292	anterior	3	7		277	anterior	3	7		277	anterior	3	7		262	anterior	2	5		262	anterior	3	8		247	anterior	7	21		247	anterior	7	21
		dorsal	2	5			dorsal	2	5			dorsal	3	7			dorsal	3	7			dorsal	7	21			dorsal	7	21			dorsal	7	21			dorsal	7	21
		ventral	1	2			ventral	1	2			ventral	3	7			ventral	3	7			ventral	7	21			ventral	7	21			ventral	7	21			ventral	7	21
		lateral	2	5			lateral	2	5			lateral	2	4			lateral	2	5			lateral	7	21			lateral	7	21			lateral	7	21			lateral	7	21
	294	anterior	2	2		294	anterior	3	7		279	anterior	2	5		279	anterior	3	7		263	anterior	2	5		263	anterior	3	7		249	anterior	7	21		249	anterior	7	21
		dorsal	3	7			dorsal	3	7			dorsal	3	7			dorsal	3	7			dorsal	3	7			dorsal	3	7			dorsal	7	19			dorsal	7	21
		ventral	2	6			ventral	2	6			ventral	0	0			ventral	0	0			ventral	2	5			ventral	2	5			ventral	7	21			ventral	7	21
		lateral	2	6			lateral	2	6			lateral	2	5			lateral	2	5			lateral	3	7			lateral	3	7			lateral	7	21			lateral	7	21
	296	anterior	2	2		296	anterior	3	8		281	anterior	2	5		281	anterior	3	7		265	anterior	2	4		265	anterior	3	7		251	anterior	2	5		251	anterior	3	8
		dorsal	3	8			dorsal	3	7			dorsal	2	5			dorsal	2	6			dorsal	2	5			dorsal	3	7			dorsal	3	7			dorsal	3	8
		ventral	2	6			ventral	2	6			ventral	2	4			ventral	3	7			ventral	7	19			ventral	7	19			ventral	2	4			ventral	2	4
		lateral	2	6			lateral	2	5			lateral	3	7			lateral	3	7			lateral	7	19			lateral	7	19			lateral	2	5			lateral	3	8
											283	anterior	2	5		283	anterior	3	7		267	anterior	2	4		267	anterior	2	5		252	anterior	7	21		252	anterior	6	18
												dorsal	3	7			dorsal	3	7			dorsal	3	7			dorsal	3	7			dorsal	7	21			dorsal	6	18
												ventral	2	4			ventral	2	6			ventral	7	21			ventral	7	21			ventral	6	18			ventral
												lateral	3	7			lateral	3	7			lateral	7	21			lateral	7	21			lateral	7	21			lateral	6	18
											285	anterior	2	5		285	anterior	3	8		272	anterior	2	4		272	anterior	7	20		253	anterior	7	21		253	anterior	7	21
												dorsal	2	5			dorsal	3	7			dorsal	7	21			dorsal	7	20			dorsal	7	20			dorsal	7	21
												ventral	1	1			ventral	0	0			ventral	7	21			ventral	7	20			ventral	7	21			ventral	7	21
												lateral	2	4			lateral	3	7			lateral	7	21			lateral	7	20			lateral	7	21			lateral	3	8
											287	anterior	2	5		287	anterior	2	5		227	anterior	2	5		227	anterior	3	8		254	anterior	7	21		254	anterior	7	21
												dorsal	2	5			dorsal	7	19			dorsal	3	9			dorsal	3	8			dorsal	7	21			dorsal	7	21
												ventral	2	5			ventral	0	0			ventral	7	21			ventral	7	21			ventral	7	21			ventral	7	21
												lateral	7	19			lateral	7	19			lateral	7	21			lateral	7	20			lateral	7	21			lateral	7	21
																					241	anterior	1	2		241	anterior	2	4		255	anterior	2	5		255	anterior	2	5
																						dorsal	3	8			dorsal	3	8			dorsal	3	7			dorsal	7	20
																						ventral	2	6			ventral	2	5			ventral	1	1			ventral	1	1
																						lateral	3	8			lateral	3	7			lateral	7	20			lateral	7	21
																															257	anterior	3	7		257	anterior	3	7
																																dorsal	7	21			dorsal	7	21
																																ventral	7	21			ventral	7	21
																																lateral	7	21			lateral	7	21
																															201	anterior	1	2		201	anterior	1	2
																																dorsal	2	5			dorsal	2	6
																																ventral	0	0			ventral	0	0
																																lateral	1	2			lateral	1	2
																															217	anterior	7	21		217	anterior	7	21
																																dorsal	7	21			dorsal	7	21
																																ventral	NA	NA			ventral	7	21
																																lateral	7	21			lateral	7	21

## Sheet: Raw and adjusted common lesion
Raw and adjusted mean most common lesion scores for the anterior, dorsal, lateral, and ventral prostate lobes
	1st reading					2nd reading					1st reading					2nd reading					1st reading					2nd reading					1st reading					2nd reading
	8 weeks					8 weeks					12 weeks					12 weeks					16 weeks					16 weeks					20 weeks					20 weeks
	Mouse ID	Lobe	Raw	Adjusted		Mouse ID	Lobe	Raw	Adjusted		Mouse ID	Lobe	Raw	Adjusted		Mouse ID	Lobe	Raw	Adjusted		Mouse ID	Lobe	Raw	Adjusted		Mouse ID	Lobe	Raw	Adjusted		Mouse ID	Lobe	Raw	Adjusted		Mouse ID	Lobe	Raw	Adjusted
	288	anterior	1	2		288	anterior	1	2		273	anterior	1	2		273	anterior	1	2		259	anterior	1	2		259	anterior	1	2		245	anterior	7	21		245	anterior	7	21
		dorsal	2	5			dorsal	2	5			dorsal	2	6			dorsal	2	6			dorsal	2	6			dorsal	2	6			dorsal	2	5			dorsal	7	21
		ventral	2	5			ventral	2	6			ventral	2	4			ventral	2	5			ventral	2	6			ventral	2	5			ventral	7	21			ventral	7	21
		lateral	2	5			lateral	1	2			lateral	2	6			lateral	1	2			lateral	2	6			lateral	2	6			lateral	7	21			lateral	7	21
	290	anterior	2	5		290	anterior	3	7		275	anterior	2	5		275	anterior	2	5		261	anterior	2	5		261	anterior	1	2		246	anterior	1	2		246	anterior	3	7
		dorsal	2	5			dorsal	2	5			dorsal	2	6			dorsal	2	6			dorsal	2	5			dorsal	2	5			dorsal	2	5			dorsal	2	5
		ventral	1	2			ventral	1	2			ventral	1	2			ventral	2	5			ventral	2	5			ventral	2	5			ventral	2	5			ventral	2	6
		lateral	2	5			lateral	1	1			lateral	2	6			lateral	2	5			lateral	2	5			lateral	2	5			lateral	1	2			lateral	1	1
	292	anterior	1	1		292	anterior	1	2		277	anterior	2	5		277	anterior	2	5		262	anterior	2	5		262	anterior	1	2		247	anterior	7	21		247	anterior	7	21
		dorsal	2	5			dorsal	2	5			dorsal	2	5			dorsal	2	2			dorsal	7	21			dorsal	7	21			dorsal	7	21			dorsal	7	21
		ventral	1	2			ventral	1	2			ventral	2	6			ventral	2	6			ventral	7	21			ventral	7	21			ventral	7	21			ventral	7	21
		lateral	1	2			lateral	1	2			lateral	1	2			lateral	1	2			lateral	7	21			lateral	7	21			lateral	7	21			lateral	7	21
	294	anterior	1	2		294	anterior	1	2		279	anterior	2	5		279	anterior	1	2		263	anterior	2	5		263	anterior	2	6		249	anterior	7	21		249	anterior	7	21
		dorsal	2	5			dorsal	2	5			dorsal	2	6			dorsal	2	6			dorsal	2	6			dorsal	2	6			dorsal	2	6			dorsal	7	21
		ventral	2	6			ventral	2	6			ventral	0	0			ventral	0	0			ventral	2	5			ventral	2	5			ventral	7	21			ventral	7	21
		lateral	2	6			lateral	2	6			lateral	1	2			lateral	2	5			lateral	2	6			lateral	2	6			lateral	7	21			lateral	7	21
	296	anterior	1	2		296	anterior	1	2		281	anterior	2	5		281	anterior	2	5		265	anterior	1	2		265	anterior	2	5		251	anterior	2	5		251	anterior	3	8
		dorsal	2	6			dorsal	2	6			dorsal	2	6			dorsal	2	6			dorsal	2	5			dorsal	2	6			dorsal	2	6			dorsal	3	8
		ventral	2	6			ventral	2	6			ventral	1	2			ventral	2	6			ventral	2	6			ventral	2	6			ventral	1	3			ventral	1	3
		lateral	2	6			lateral	1	2			lateral	2	6			lateral	2	6			lateral	1	2			lateral	1	2			lateral	2	5			lateral	3	8
											283	anterior	2	5		283	anterior	1	2		267	anterior	1	2		267	anterior	2	5		252	anterior	7	21		252	anterior	6	18
												dorsal	2	5			dorsal	2	6			dorsal	2	6			dorsal	2	6			dorsal	7	21			dorsal	6	18
												ventral	1	2			ventral	2	6			ventral	7	21			ventral	7	21			ventral	6	18			ventral
												lateral	2	6			lateral	2	6			lateral	7	21			lateral	7	21			lateral	7	21			lateral	6	18
											285	anterior	2	5		285	anterior	3	8		272	anterior	1	2		272	anterior	7	20		253	anterior	7	21		253	anterior	7	21
												dorsal	2	5			dorsal	2	6			dorsal	7	21			dorsal	7	20			dorsal	3	8			dorsal	7	21
												ventral	1	1			ventral	0	0			ventral	7	21			ventral	7	20			ventral	7	21			ventral	7	21
												lateral	1	2			lateral	1	2			lateral	7	21			lateral	7	20			lateral	7	21			lateral	3	8
											287	anterior	2	5		287	anterior	2	5		227	anterior	2	5		227	anterior	3	8		254	anterior	7	21		254	anterior	7	21
												dorsal	2	5			dorsal	2	6			dorsal	3	9			dorsal	3	8			dorsal	7	21			dorsal	7	21
												ventral	2	5			ventral	0	0			ventral	7	21			ventral	7	21			ventral	7	21			ventral	7	21
												lateral	2	5			lateral	2	5			lateral	7	21			lateral	7	20			lateral	7	21			lateral	7	21
																					241	anterior	1	2		241	anterior	1	2		255	anterior	2	5		255	anterior	2	5
																						dorsal	2	6			dorsal	2	6			dorsal	2	6			dorsal	2	6
																						ventral	2	6			ventral	2	5			ventral	1	1			ventral	1	1
																						lateral	2	6			lateral	2	5			lateral	2	5			lateral	7	21
																															257	anterior	2	5		257	anterior	2	5
																																dorsal	7	21			dorsal	7	21
																																ventral	7	21			ventral	7	21
																																lateral	7	21			lateral	7	21
																															201	anterior	1	2		201	anterior	1	2
																																dorsal	2	5			dorsal	2	6
																																ventral	0	0			ventral	0	0
																																lateral	1	2			lateral	1	2
																															217	anterior	7	21		217	anterior	7	21
																																dorsal	7	21			dorsal	7	21
																																ventral					ventral	7	21
																																lateral	7	21			lateral	7	21

## Sheet: Histopathol. analysis (severe)
Histopathological analysis (severe) of anterior, dorsal, lateral, and ventral prostate lobes
	8 weeks								12 weeks								16 weeks								20 weeks
	1st reading				2nd reading				1st reading				2nd reading				1st reading				2nd reading				1st reading				2nd reading
	Anterior				Anterior				Anterior				Anterior				Anterior				Anterior				Anterior				Anterior
	Score	# of mice with score	%		Score	# of mice with score	%		Score	# of mice with score	%		Score	# of mice with score	%		Score	# of mice with score	%		Score	# of mice with score	%		Score	# of mice with score	%		Score	# of mice with score	%
	LG PIN(1)	2	40		LG PIN(1)	1	20		LG PIN(1)	0	0		LG PIN(1)	0	0		LG PIN(1)	2	22.2222		LG PIN(1)	1	11.1111		LG PIN(1)	2	16.6667		LG PIN(1)	0	0
	MG PIN (2)	3	60		MG PIN (2)	0	0		MG PIN (2)	6	75		MG PIN (2)	1	12.5		MG PIN (2)	7	77.7778		MG PIN (2)	2	22.2222		MG PIN (2)	2	16.6667		MG PIN (2)	0	0
	HG PIN (3)	0	0		HG PIN (3)	4	80		HG PIN (3)	2	25		HG PIN (3)	7	87.5		HG PIN (3)	0	0		HG PIN (3)	5	55.5556		HG PIN (3)	1	8.33333		HG PIN (3)	3	25
	PY (4)	0	0		PY (4)	0	0		PY (4)	0	0		PY (4)	0	0		PY (4)	0	0		PY (4)	0	0		PY (4)	0	0		PY (4)	0	0
	WD (5)	0	0		WD (5)	0	0		WD (5)	0	0		WD (5)	0	0		WD (5)	0	0		WD (5)	0	0		WD (5)	0	0		WD (5)	0	0
	MD (6)	0	0		MD (6)	0	0		MD (6)	0	0		MD (6)	0	0		MD (6)	0	0		MD (6)	0	0		MD (6)	0	0		MD (6)	1	8.33333
	PD (7)	0	0		PD (7)	0	0		PD (7)	0	0		PD (7)	0	0		PD (7)	0	0		PD (7)	1	11.1111		PD (7)	7	58.3333		PD (7)	6	50
	Total	5	100		Total	5	100		Total	8	100		Total	8	100		Total	9	100		Total	9	100		Total	12	100		Total	12	83.3333
	Dorsal				Dorsal				Dorsal				Dorsal				Dorsal				Dorsal				Dorsal				Dorsal
	LG PIN(1)	0			LG PIN(1)	0	0		LG PIN(1)	0	0		LG PIN(1)	0	0		LG PIN(1)	0	0		LG PIN(1)	0	0		LG PIN(1)	0	0		LG PIN(1)	0	0
	MG PIN (2)	2	40		MG PIN (2)	3	60		MG PIN (2)	3	37.5		MG PIN (2)	1	12.5		MG PIN (2)	2	22.2222		MG PIN (2)	0	0		MG PIN (2)	2	16.6667		MG PIN (2)	2	16.6667
	HG PIN (3)	3	60		HG PIN (3)	2	40		HG PIN (3)	5	62.5		HG PIN (3)	6	75		HG PIN (3)	5	55.5556		HG PIN (3)	7	77.7778		HG PIN (3)	2	16.6667		HG PIN (3)	1	8.33333
	PY (4)	0	0		PY (4)	0	0		PY (4)	0	0		PY (4)	0	0		PY (4)	0	0		PY (4)	0	0		PY (4)	0	0		PY (4)	0	0
	WD (5)	0	0		WD (5)	0	0		WD (5)	0	0		WD (5)	0	0		WD (5)	0	0		WD (5)	0	0		WD (5)	0	0		WD (5)	0	0
	MD (6)	0	0		MD (6)	0	0		MD (6)	0	0		MD (6)	0	0		MD (6)	0	0		MD (6)	0	0		MD (6)	0	0		MD (6)	1	8.33333
	PD (7)	0	0		PD (7)	0	0		PD (7)	0	0		PD (7)	1	12.5		PD (7)	2	22.2222		PD (7)	2	22.2222		PD (7)	8	66.6667		PD (7)	8	66.6667
	Total	5	100		Total	5	100		Total	8	100		Total	8	100		Total	9	100		Total	9	100		Total	12	100		Total	12	100
	Ventral				Ventral				Ventral				Ventral				Ventral				Ventral				Ventral				Ventral
	LG PIN(1)	2	40		LG PIN(1)	2	40		LG PIN(1)	2	25		LG PIN(1)	0	0		LG PIN(1)	0	0		LG PIN(1)	0	0		LG PIN(1)	1	8.33333		LG PIN(1)	1	8.33333
	MG PIN (2)	3	60		MG PIN (2)	3	60		MG PIN (2)	4	50		MG PIN (2)	3	37.5		MG PIN (2)	4	44.4444		MG PIN (2)	3	33.3333		MG PIN (2)	2	16.6667		MG PIN (2)	2	16.6667
	HG PIN (3)	0	0		HG PIN (3)	0	0		HG PIN (3)	1	12.5		HG PIN (3)	2	25		HG PIN (3)	0	0		HG PIN (3)	1	11.1111		HG PIN (3)	0	0		HG PIN (3)	0	0
	PY (4)	0	0		PY (4)	0	0		PY (4)	0	0		PY (4)	0	0		PY (4)	0	0		PY (4)	0	0		PY (4)	0	0		PY (4)	0	0
	WD (5)	0	0		WD (5)	0	0		WD (5)	0	0		WD (5)	0	0		WD (5)	0	0		WD (5)	0	0		WD (5)	0	0		WD (5)	0	0
	MD (6)	0	0		MD (6)	0	0		MD (6)	0	0		MD (6)	0	0		MD (6)	0	0		MD (6)	0	0		MD (6)	1	8.33333		MD (6)	0	0
	PD (7)	0	0		PD (7)	0	0		PD (7)	0	0		PD (7)	0	0		PD (7)	5	55.5556		PD (7)	5	55.5556		PD (7)	6	50		PD (7)	7	58.3333
	Total	5	100		Total	5	100		Total	8	87.5		Total	8	62.5		Total	9	100		Total	9	100		Total	12	83.3333		Total	12	83.3333
	Lateral				Lateral				Lateral				Lateral				Lateral				Lateral				Lateral				Lateral
	LG PIN(1)	0	0		LG PIN(1)	1	20		LG PIN(1)	0	0		LG PIN(1)	0	0		LG PIN(1)	0	0		LG PIN(1)	0	0		LG PIN(1)	2	16.6667		LG PIN(1)	2	16.6667
	MG PIN (2)	5	100		MG PIN (2)	4	80		MG PIN (2)	5	62.5		MG PIN (2)	3	37.5		MG PIN (2)	1	11.1111		MG PIN (2)	0	0		MG PIN (2)	1	8.33333		MG PIN (2)	0	0
	HG PIN (3)	0	0		HG PIN (3)	0	0		HG PIN (3)	2	25		HG PIN (3)	4	50		HG PIN (3)	3	33.3333		HG PIN (3)	4	44.4444		HG PIN (3)	0	0		HG PIN (3)	2	16.6667
	PY (4)	0	0		PY (4)	0	0		PY (4)	0	0		PY (4)	0	0		PY (4)	0	0		PY (4)	0	0		PY (4)	0	0		PY (4)	0	0
	WD (5)	0	0		WD (5)	0	0		WD (5)	0	0		WD (5)	0	0		WD (5)	0	0		WD (5)	0	0		WD (5)	0	0		WD (5)	0	0
	MD (6)	0	0		MD (6)	0	0		MD (6)	0	0		MD (6)	0	0		MD (6)	0	0		MD (6)	0	0		MD (6)	0	0		MD (6)	1	8.33333
	PD (7)	0	0		PD (7)	0	0		PD (7)	1	12.5		PD (7)	1	12.5		PD (7)	5	55.5556		PD (7)	5	55.5556		PD (7)	9	75		PD (7)	7	58.3333
	Total	5	100		Total	5	100		Total	8	100		Total	8	100		Total	9	100		Total	9	100		Total	12	100		Total	12	100

## Sheet:  Histopathol. analysis (common)
Histopathological analysis (common) of anterior, dorsal, lateral, and ventral prostate lobes
	8 weeks								12 weeks								16 weeks								20 weeks
	1st reading				2nd reading				1st reading				2nd reading				1st reading				2nd reading				1st reading				2nd reading
	Anterior				Anterior				Anterior				Anterior				Anterior				Anterior				Anterior				Anterior
	Score	# of mice with score	%		Score	# of mice with score	%		Score	# of mice with score	%		Score	# of mice with score	%		Score	# of mice with score	%		Score	# of mice with score	%		Score	# of mice with score	%		Score	# of mice with score	%
	LG PIN(1)	4	80		LG PIN(1)	4	80		LG PIN(1)	1	12.5		LG PIN(1)	3	37.5		LG PIN(1)	5	55.5556		LG PIN(1)	4	44.4444		LG PIN(1)	2	16.6667		LG PIN(1)	1	8.33333
	MG PIN (2)	1	20		MG PIN (2)	0	0		MG PIN (2)	7	87.5		MG PIN (2)	4	50		MG PIN (2)	4	44.4444		MG PIN (2)	3	33.3333		MG PIN (2)	3	25		MG PIN (2)	2	16.6667
	HG PIN (3)	0	0		HG PIN (3)	1	20		HG PIN (3)	0	0		HG PIN (3)	1	12.5		HG PIN (3)	0	0		HG PIN (3)	1	11.1111		HG PIN (3)	0	0		HG PIN (3)	2	16.6667
	PY (4)	0	0		PY (4)	0	0		PY (4)	0	0		PY (4)	0	0		PY (4)	0	0		PY (4)	0	0		PY (4)	0	0		PY (4)	0	0
	WD (5)	0	0		WD (5)	0	0		WD (5)	0	0		WD (5)	0	0		WD (5)	0	0		WD (5)	0	0		WD (5)	0	0		WD (5)	0	0
	MD (6)	0	0		MD (6)	0	0		MD (6)	0	0		MD (6)	0	0		MD (6)	0	0		MD (6)	0	0		MD (6)	0	0		MD (6)	1	8.33333
	PD (7)	0	0		PD (7)	0	0		PD (7)	0	0		PD (7)	0	0		PD (7)	0	0		PD (7)	1	11.1111		PD (7)	7	58.3333		PD (7)	6	50
	Total	5	100		Total	5	100		Total	8	100		Total	8	100		Total	9	100		Total	9	100		Total	12	100		Total	12	100
	Dorsal				Dorsal				Dorsal				Dorsal				Dorsal				Dorsal				Dorsal				Dorsal
	LG PIN(1)	0	0		LG PIN(1)	0	0		LG PIN(1)	0	0		LG PIN(1)	0	0		LG PIN(1)	0	0		LG PIN(1)	0	0		LG PIN(1)	0	0		LG PIN(1)	0	0
	MG PIN (2)	5	100		MG PIN (2)	5	100		MG PIN (2)	8	100		MG PIN (2)	8	100		MG PIN (2)	6	66.6667		MG PIN (2)	6	66.6667		MG PIN (2)	6	50		MG PIN (2)	3	25
	HG PIN (3)	0	0		HG PIN (3)	0	0		HG PIN (3)	0	0		HG PIN (3)	0	0		HG PIN (3)	1	11.1111		HG PIN (3)	1	11.1111		HG PIN (3)	1	8.33333		HG PIN (3)	1	8.33333
	PY (4)	0	0		PY (4)	0	0		PY (4)	0	0		PY (4)	0	0		PY (4)	0	0		PY (4)	0	0		PY (4)	0	0		PY (4)	0	0
	WD (5)	0	0		WD (5)	0	0		WD (5)	0	0		WD (5)	0	0		WD (5)	0	0		WD (5)	0	0		WD (5)	0	0		WD (5)	0	0
	MD (6)	0	0		MD (6)	0	0		MD (6)	0	0		MD (6)	0	0		MD (6)	0	0		MD (6)	0	0		MD (6)	0	0		MD (6)	1	8.33333
	PD (7)	0	0		PD (7)	0	0		PD (7)	0	0		PD (7)	0	0		PD (7)	2	22.2222		PD (7)	2	22.2222		PD (7)	5	41.6667		PD (7)	7	58.3333
	Total	5	100		Total	5	100		Total	8	100		Total	8	100		Total	9	100		Total	9	100		Total	12	100		Total	12	100
	Ventral				Ventral				Ventral				Ventral				Ventral				Ventral				Ventral				Ventral
	LG PIN(1)	2	40		LG PIN(1)	2	40		LG PIN(1)	4	50		LG PIN(1)	0	0		LG PIN(1)	0	0		LG PIN(1)	0	0		LG PIN(1)	2	16.6667		LG PIN(1)	2	16.6667
	MG PIN (2)	3	60		MG PIN (2)	3	60		MG PIN (2)	3	37.5		MG PIN (2)	5	62.5		MG PIN (2)	5	55.5556		MG PIN (2)	5	55.5556		MG PIN (2)	1	8.33333		MG PIN (2)	1	8.33333
	HG PIN (3)	0	0		HG PIN (3)	0	0		HG PIN (3)	0	0		HG PIN (3)	0	0		HG PIN (3)	0	0		HG PIN (3)	0	0		HG PIN (3)	0	0		HG PIN (3)	0	0
	PY (4)	0	0		PY (4)	0	0		PY (4)	0	0		PY (4)	0	0		PY (4)	0	0		PY (4)	0	0		PY (4)	0	0		PY (4)	0	0
	WD (5)	0	0		WD (5)	0	0		WD (5)	0	0		WD (5)	0	0		WD (5)	0	0		WD (5)	0	0		WD (5)	0	0		WD (5)	0	0
	MD (6)	0	0		MD (6)	0	0		MD (6)	0	0		MD (6)	0	0		MD (6)	0	0		MD (6)	0	0		MD (6)	1	8.33333		MD (6)	0	0
	PD (7)	0	0		PD (7)	0	0		PD (7)	0	0		PD (7)	0	0		PD (7)	4	44.4444		PD (7)	4	44.4444		PD (7)	6	50		PD (7)	7	58.3333
	Total	5	100		Total	5	100		Total	8	87.5		Total	8	62.5		Total	9	100		Total	9	100		Total	12	83.3333		Total	12	83.3333
	Lateral				Lateral				Lateral				Lateral				Lateral				Lateral				Lateral				Lateral
	LG PIN(1)	1	20		LG PIN(1)	4	80		LG PIN(1)	3	37.5		LG PIN(1)	3	37.5		LG PIN(1)	1	11.1111		LG PIN(1)	1	11.1111		LG PIN(1)	2	16.6667		LG PIN(1)	2	16.6667
	MG PIN (2)	4	80		MG PIN (2)	1	20		MG PIN (2)	5	62.5		MG PIN (2)	5	62.5		MG PIN (2)	4	44.4444		MG PIN (2)	4	44.4444		MG PIN (2)	2	16.6667		MG PIN (2)	0	0
	HG PIN (3)	0	0		HG PIN (3)	0	0		HG PIN (3)	0	0		HG PIN (3)	0	0		HG PIN (3)	0	0		HG PIN (3)	0	0		HG PIN (3)	0	0		HG PIN (3)	2	16.6667
	PY (4)	0	0		PY (4)	0	0		PY (4)	0	0		PY (4)	0	0		PY (4)	0	0		PY (4)	0	0		PY (4)	0	0		PY (4)	0	0
	WD (5)	0	0		WD (5)	0	0		WD (5)	0	0		WD (5)	0	0		WD (5)	0	0		WD (5)	0	0		WD (5)	0	0		WD (5)	0	0
	MD (6)	0	0		MD (6)	0	0		MD (6)	0	0		MD (6)	0	0		MD (6)	0	0		MD (6)	0	0		MD (6)	0	0		MD (6)	1	8.33333
	PD (7)	0	0		PD (7)	0	0		PD (7)	0	0		PD (7)	0	0		PD (7)	4	44.4444		PD (7)	4	44.4444		PD (7)	8	66.6667		PD (7)	7	58.3333
	Total	5	100		Total	5	100		Total	8	100		Total	8	100		Total	9	100		Total	9	100		Total	12	100		Total	12	100

## Sheet: 5αR1,5αR2,AR,Ki-67,Apoptosis
	5alpha reductase 1 probe copies per tissue area (µm2)										5alpha reductase 1 probe copies per tissue area (µm2)										5alpha reductase 1 probe copies per tissue area (µm2)
	Prostate epithelium	8 Weeks		12 Weeks		16 Weeks		20 Weeks			Hyperplasia	8 Weeks		12 Weeks		16 Weeks		20 Weeks			Tumor	8 Weeks		12 Weeks		16 Weeks		20 Weeks
		Mouse # 288	0.00414	Mouse # 273		Mouse # 241	0.0302	Mouse # 245				Mouse # 288	0.00457	Mouse # 273	0.000997	Mouse # 241	0.00381	Mouse # 245				Mouse # 288		Mouse # 273		Mouse # 241	0.0208	Mouse # 245	0.0245
		Mouse # 290	0.000921	Mouse # 275	0.0431	Mouse # 261	0.00533	Mouse # 247				Mouse # 290	0.00172	Mouse # 275	0.0132	Mouse # 261	0.00287	Mouse # 247				Mouse # 290		Mouse # 275		Mouse # 261		Mouse # 247	0.0136
		Mouse # 292	0.0155	Mouse # 281	0.00267	Mouse # 263	0.00773	Mouse # 249	0.0319			Mouse # 292	0.00787	Mouse # 281	0.00209	Mouse # 263	0.000945	Mouse # 249	0.0079			Mouse # 292		Mouse # 281	0.0047	Mouse # 263		Mouse # 249
		Mouse # 294	0.00469	Mouse # 283	0.011	Mouse # 265	0.0257	Mouse # 253				Mouse # 294	0.00642	Mouse # 283	0.0135	Mouse # 265	0.0202	Mouse # 253				Mouse # 294		Mouse # 283		Mouse # 265		Mouse # 253	0.00551
		Mouse # 296	0.00359	Mouse # 287	0.0178	Mouse # 267	0.00645	Mouse # 255	0.0129			Mouse # 296	0.00641	Mouse # 287	0.0228	Mouse # 267	0.00548	Mouse # 255	0.019			Mouse # 296		Mouse # 287	0.0288	Mouse # 267	0.0106	Mouse # 255	0.0194
	5alpha reductase 2 probe copies per tissue area (µm2)										5alpha reductase 2 probe copies per tissue area (µm2)										5alpha reductase 2 probe copies per tissue area (µm2)
	Prostate epithelium	8 Weeks		12 Weeks		16 Weeks		20 Weeks			Hyperplasia	8 Weeks		12 Weeks		16 Weeks		20 Weeks			Tumor	8 Weeks		12 Weeks		16 Weeks		20 Weeks
		Mouse # 288	0.00112	Mouse # 273	0.0307	Mouse # 241		Mouse # 245				Mouse # 288	0.000929076	Mouse # 273	0.00415301	Mouse # 241		Mouse # 245				Mouse # 288		Mouse # 273		Mouse # 241	0.000652818	Mouse # 245	0.00722236
		Mouse # 290	0.00223	Mouse # 275	0.00725	Mouse # 261	0.00497	Mouse # 247				Mouse # 290	0.00251259	Mouse # 275	0.00679354	Mouse # 261	0.00304787	Mouse # 247				Mouse # 290		Mouse # 275		Mouse # 261		Mouse # 247	0.00250455
		Mouse # 292	0.00834	Mouse # 281	0.00551	Mouse # 263	0.0106	Mouse # 249	0.0177			Mouse # 292	0.00284003	Mouse # 281	0.00216454	Mouse # 263	0.00325243	Mouse # 249				Mouse # 292		Mouse # 281	0.00204642	Mouse # 263		Mouse # 249
		Mouse # 294	0.0062	Mouse # 283	0.00106	Mouse # 265	0.0128	Mouse # 253				Mouse # 294	0.00874475	Mouse # 283	0.00470031	Mouse # 265	0.0190505	Mouse # 253				Mouse # 294		Mouse # 283		Mouse # 265		Mouse # 253	0.00253809
		Mouse # 296	0.0269	Mouse # 287	0.0167	Mouse # 267	0.00156	Mouse # 255				Mouse # 296	0.00410412	Mouse # 287	0.0273431	Mouse # 267	0.00209288	Mouse # 255	0.0018			Mouse # 296		Mouse # 287	0.0232948	Mouse # 267	0.000734946	Mouse # 255
	Androgen receptor positive cells per tissue area (µm2)										Androgen receptor positive cells per tissue area (µm2)										Androgen receptor positive cells per tissue area (µm2)
	Prostate epithelium	8 Weeks		12 Weeks		16 Weeks		20 Weeks			Hyperplasia	8 Weeks		12 Weeks		16 Weeks		20 Weeks			Tumor	8 Weeks		12 Weeks		16 Weeks		20 Weeks
		Mouse # 288	0.00418863	Mouse # 273	0.00907507	Mouse # 241	0.00722159	Mouse # 245	0.00643182			Mouse # 288	0.00829717	Mouse # 273	0.00771995	Mouse # 241	0.00806625	Mouse # 245	0.00665477			Mouse # 288		Mouse # 273		Mouse # 241		Mouse # 245	0.00013
		Mouse # 290	0.010145	Mouse # 275	0.00640046	Mouse # 261	0.00728997	Mouse # 247	0.0101644			Mouse # 290	0.00781314	Mouse # 275	0.00879782	Mouse # 261	0.00927934	Mouse # 247	0.0113896			Mouse # 290		Mouse # 275		Mouse # 261		Mouse # 247	0.00145
		Mouse # 292	0.00592744	Mouse # 281	0.00925757	Mouse # 263	0.00547103	Mouse # 249	0.0106487			Mouse # 292	0.00825217	Mouse # 281	0.00912489	Mouse # 263	0.0122026	Mouse # 249	0.0124074			Mouse # 292		Mouse # 281		Mouse # 263		Mouse # 249	0.000255
		Mouse # 294	0.00506002	Mouse # 283	0.00636468	Mouse # 265	0.0056126	Mouse # 253	0.00428506			Mouse # 294	0.00482957	Mouse # 283	0.0084978	Mouse # 265	0.00687607	Mouse # 253	0.00603789			Mouse # 294		Mouse # 283		Mouse # 265	0.00379	Mouse # 253	0.00116
		Mouse # 296	0.00417506	Mouse # 287	0.00837519	Mouse # 267	0.00773596	Mouse # 255	0.00589945			Mouse # 296	0.00606712	Mouse # 287	0.00856113	Mouse # 267	0.0101989	Mouse # 255	0.00928832			Mouse # 296		Mouse # 287	0.000119	Mouse # 267	0.0041	Mouse # 255	0.00453
	Ki-67 positive cells per tissue area (µm2)										Ki-67 positive cells per tissue area (µm2)										Ki-67 positive cells per tissue area (µm2)
	Prostate epithelium	8 Weeks		12 Weeks		16 Weeks		20 Weeks			Hyperplasia	8 Weeks		12 Weeks		16 Weeks		20 Weeks			Tumor	8 Weeks		12 Weeks		16 Weeks		20 Weeks
		Mouse # 288	0.00247295	Mouse # 273	0.000747518	Mouse # 241	0.00109223	Mouse # 245	0			Mouse # 288	0.0065735	Mouse # 273	0.00163501	Mouse # 241	0.00153895	Mouse # 245	0.000967118			Mouse # 288		Mouse # 273		Mouse # 241		Mouse # 245	0.000174
		Mouse # 290	0	Mouse # 275	0	Mouse # 261	0	Mouse # 247	0			Mouse # 290	0.00193181	Mouse # 275	0.000688508	Mouse # 261	0.000414954	Mouse # 247	0.000859809			Mouse # 290		Mouse # 275		Mouse # 261		Mouse # 247	6.28e-05
		Mouse # 292	0.00113846	Mouse # 281	0.00215712	Mouse # 263	0	Mouse # 249	0.000391116			Mouse # 292	0.00247172	Mouse # 281	0.00168456	Mouse # 263	0	Mouse # 249	0.00200461			Mouse # 292		Mouse # 281		Mouse # 263		Mouse # 249	3.97e-06
		Mouse # 294	0.00210626	Mouse # 283	0.00145542	Mouse # 265	0	Mouse # 253	0			Mouse # 294	0.00412784	Mouse # 283	0.0038473	Mouse # 265	5.04e-05	Mouse # 253	0.00111928			Mouse # 294		Mouse # 283		Mouse # 265	3.98e-05	Mouse # 253	0.000306
		Mouse # 296	0.00211551	Mouse # 287	0.00188833	Mouse # 267	0	Mouse # 255	0.00112079			Mouse # 296	0.00161753	Mouse # 287	0.000271169	Mouse # 267	4.49e-05	Mouse # 255	0.00125844			Mouse # 296		Mouse # 287	0.000479	Mouse # 267	0.000277	Mouse # 255	0.000516
	Apoptosis positive cells per tissue area (µm2)										Apoptosis positive cells per tissue area (µm2)										Apoptosis positive cells per tissue area (µm2)
	Prostate epithelium	8 Weeks		12 Weeks		16 Weeks		20 Weeks			Hyperplasia	8 Weeks		12 Weeks		16 Weeks		20 Weeks			Tumor	8 Weeks		12 Weeks		16 Weeks		20 Weeks
		Mouse # 288		Mouse # 273		Mouse # 241		Mouse # 245				Mouse # 288	0.000377451	Mouse # 273	0.000332094	Mouse # 241	0.00141335	Mouse # 245	0.000154791			Mouse # 288		Mouse # 273		Mouse # 241		Mouse # 245	0.000335
		Mouse # 290		Mouse # 275		Mouse # 261		Mouse # 247				Mouse # 290	0.000109154	Mouse # 275	0.00279584	Mouse # 261	0.000134386	Mouse # 247				Mouse # 290		Mouse # 275		Mouse # 261		Mouse # 247	0.000367
		Mouse # 292		Mouse # 281		Mouse # 263		Mouse # 249				Mouse # 292	0.000891312	Mouse # 281	0.000256973	Mouse # 263	0.000321607	Mouse # 249	2.32e-05			Mouse # 292		Mouse # 281		Mouse # 263		Mouse # 249	4.54e-05
		Mouse # 294		Mouse # 283		Mouse # 265		Mouse # 253				Mouse # 294	6.72e-05	Mouse # 283	0.000451194	Mouse # 265	0.000197467	Mouse # 253	0.000271922			Mouse # 294		Mouse # 283		Mouse # 265	0.000138	Mouse # 253	0.000175
		Mouse # 296		Mouse # 287		Mouse # 267		Mouse # 255				Mouse # 296	0.000349689	Mouse # 287	0.000121885	Mouse # 267	0.000295561	Mouse # 255	0.000147287			Mouse # 296		Mouse # 287	0.000113	Mouse # 267	0.000177	Mouse # 255	6.5e-05

## Sheet: Prostate 5αR1 vs lesion score
Spearman correlation coefficient (r) between 5α-reductase 1 (5αR1) in prostate and adjusted prostate most severe lesion scores
	Group	Mouse ID	5αR1 in prostate epithelium	Adjusted severe lesion score
	8-weeks	288	0.004136	4.5
		290	0.000921	4
		292	0.015459	4
		294	0.004686	6.125
		296	0.003593	6.375
	12-weeks	281	0.002669	6
		287	0.017841	9.625
		283	0.011008	6.25
		275	0.043128	6
	16-weeks	263	0.007731	6.25
		227	0.030184	14.125
		267	0.006454	13.375
		261	0.005331	5.875
		265	0.02572	12.375
	20-weeks	255	0.012898	10
		249	0.03189	20.75
